# Supplementary material for: Consumption of fortified infant foods reduces dietary diversity but has a positive effect on subsequent growth in infants from Sumedang district, Indonesia
Source: PLoS One. 2017 Apr 20;12(4):e0175952. doi: 10.1371/journal.pone.0175952 (PMC5398566; doi:10.1371/journal.pone.0175952)
Supplement: S1 Dataset — (XLSX) [file pone.0175952.s001.xlsx]

## Sheet: Sheet2
id	aged1	agem1	wt1	ht1	whz1	haz1	waz1	aged2	agem2	wt2	ht2	whz2	haz2	waz2	aged3	agem3	wt3	ht3	whz3	haz3	waz3	aged4	agem4	wt4	ht4	whz4	haz4	waz4	sex	mom_birthdate	mom_agey	mom_edu	dad_edu	mom_job	dad_job	birth_order	preg_fam_6m	wtenergy_d11	wtprotein_d11	wtfat_d11	wtcarbo_d11	wtphytate_d11	wtretinol_d11	wtascorbic_d11	wtthiam_d11	wtribo_d11	wtniac_d11	wtcalcium_d11	wtfe_d11
1	244	8.02	6.38	63.1	-0.44	-2.4	-1.84	334	10.98	7.85	69	-0.15	-1.48	-0.86	439	14.43	9.23	74.1	0.3	-1.02	-0.22	636	20.91	10.5	79.8	0.49	-1.23	-0.25	2		20	Primary school	Primary school	Housewife	Business or trade owner	1st	1
2	188	6.18	7.96	68.3	-0.12	0.18	-0.05	278	9.14	9.14	73.55	-0.08	0.62	0.21	377	12.39	9.58	76	-0.15	-0.09	-0.15	560	18.41	11	78.1	1.01	-1.67	-0.02	1	7645	33.7933	Primary school	Primary school	Housewife	Farmer	2nd	2	75.1932	2.81975	1.87983	13.1588	0	56.3949	11.7489	0.056395	0.056395	0.037597	48.8812	3.09232
5	237	7.79	7.57	63.3	1.33	-2.18	-0.34	327	10.75	8.63	68.4	1.05	-1.61	-0.03	432	14.2	8.97	71.1	0.73	-2.04	-0.41	629	20.68	10	77.1	0.53	-2.05	-0.62	2	11336	25	Primary school	High school	Housewife	Manual labour	2nd	2
9	198	6.51	5.75	60.5	-0.77	-3.67	-3.09	281	9.24	6.19	64.8	-1.92	-3.32	-3.32	373	12.26	6.54	66.1	-1.75	-4.17	-3.52	556	18.28	7.1	71.5	-2.64	-4.06	-3.82	1	6238	37.1088	High school	Primary school	Housewife	Manual labour	3rd	3	75.7115	1.81278	1.25119	14.7423	0	31.8012	9.09992	0.045856	0.065056	0.051904	32.2779	1.70108
70	187	6.15	5.97	61.65	-0.57	-1.9	-1.72	278	9.14	6.6	65	-0.78	-2.2	-1.87	376	12.36	7.2	68.25	-0.89	-2.39	-1.89	537	17.65	8.5	73.5	-0.47	-2.37	-1.48	2	10524	25.9713	High school	High school	Housewife	Manual labour	2nd	2	170.1	4.86403	2.80525	31.1434	34.9973	154.83	21.5722	0.155974	0.163663	1.81178	115.921	5.15018
75	191	6.28	6.84	63.5	0.17	-1.17	-0.64	284	9.34	7.49	66.25	0.19	-1.78	-0.86	381	12.53	8.4	69.1	0.56	-2.13	-0.62	522	17.16	8.6	73.2	-0.26	-2.32	-1.3	2	12232	21.3388	Primary school	Primary school	Housewife	Manual labour	1st	1	105.642	2.47106	1.91703	18.5294	38.9347	80.6924	12.6004	0.060482	0.060482	0.604818	82.9895	2.03833
78	197	6.48	7.02	64	0.27	-1.08	-0.51	294	9.67	7.94	70.25	-0.38	-0.32	-0.46	393	12.92	8.77	72.7	0.08	-0.92	-0.35								2	13261	18.3819	High school	High school	Housewife	Manual labour	1st	1	138.548	3.89065	2.80874	25.1798	1.9	86.7919	24.0187	0.106791	0.16859	1.1729	54.0956	1.97182
82	196	6.44	6.8	65.05	-0.84	-1.52	-1.58	286	9.4	7.39	69.45	-1.44	-1.35	-1.8	385	12.66	7.58	73.4	-2.38	-1.29	-2.33	567	18.64	8.4	77.5	-2.15	-1.97	-2.47	1	8867	30.4121	Primary school	Primary school	Housewife	Farmer	3rd	3	103.853	2.51661	1.278	11.8708	13.7614	20.5773	12.9818	0.045561	0.055761	0.465417	26.3222	1.07039
87	204	6.71	9.07	69.95	0.9	0.57	0.94	301	9.9	9.94	71.5	1.5	-0.72	0.78	400	13.15	10.4	76.5	0.71	-0.24	0.44								1	8711	30.8391	Primary school	Primary school	Housewife	Manual labour	1st	1	199.336	4.6094	3.804	34.5628	75.219	144.446	13.5315	0.108252	0.108252	5.77344	127.526	3.8954
88	195	6.41	7.32	64.3	0.37	-1.84	-0.91	288	9.47	8.01	68.55	-0.13	-1.78	-1.09	385	12.66	8.38	73.45	-1.12	-1.27	-1.42	526	17.29	8.9	76.1	-1.08	-2.05	-1.73	1	11591	23.0938	High school	Primary school	Housewife	Manual labour	1st	1	240.799	5.95197	3.24858	44.6384	99.8599	230.819	36.0623	0.173099	0.173099	1.73099	235.624	4.93507
90	192	6.31	7.47	63.2	1.23	-1.32	0.07	298	9.8	8.18	68	0.6	-1.3	-0.25	396	13.02	8.56	70.1	0.49	-1.95	-0.57	557	18.31	8.8	77	-0.89	-1.37	-1.3	2	9430	28.9144	High school	High school	Housewife	Farmer	2nd	2	113.029	3.73368	2.55045	20.2388	0	82.0199	15.2523	0.082401	0.096801	0.407201	64.6129	4.55408
95	191	6.28	7.68	66.9	-0.05	-0.54	-0.42																						1	12704	19.6605	High school	High school	Housewife	Manual labour	1st	1	120.802	2.98606	3.92884	18.0491	15.04	30.7612	6.37525	0.030601	0.030601	0.020401	28.9833	2.84597
98	184	6.05	9.58	67.95	2.19	0.12	1.72	282	9.27	10.19	70.7	2.02	-0.72	1.18	380	12.49	10.34	75.3	0.93	-0.43	0.53								1	12459	20.7858	High school	High school	Housewife	Manual labour	1st	1	49.772	0.926576	1.52374	7.47011	7.52	0.08	0	0.006304	0.000788	0.107168	2.08694	0.626552
102	205	6.74	6.5	63.1	-0.23	-1.64	-1.24	288	9.47	7.24	66.65	-0.32	-1.69	-1.18	386	12.69	6.78	67.05	-1.19	-2.98	-2.47	587	19.3	8.6	75.5	-0.81	-2.19	-1.66	2	7642	33.7467	High school	Primary school	Housewife	Business or trade owner	2nd	2	190.171	5.25492	5.26728	32.245	13.32	80.4384	16.7205	0.096458	0.107258	0.305506	80.7253	4.88684
105	224	7.36	8.72	67.2	1.51	-0.27	0.96	329	10.82	9.01	69.5	1.2	-1.21	0.31	427	14.04	9.68	72.1	1.29	-1.61	0.24								2	5220	40.5558	Primary school	Primary school	Housewife	Manual labour	3rd	3
107	206	6.77	7.35	66.5	-0.1	-0.19	-0.24	311	10.22	8.72	69.55	0.84	-0.89	0.18	409	13.45	8.97	74.4	-0.08	-0.5	-0.26	519	17.06	9.5	78.7	-0.39	-0.36	-0.45	2	12879	19.5866	Primary school	High school	Housewife	Manual labour	1st	1	145.502	4.8957	3.0038	27.0846	86.4314	88.294	18.1238	0.099994	0.099994	0.86994	139.248	2.90501
109	183	6.02	7	62.85	0.45	-2.24	-1.14	280	9.21	8	65.55	0.94	-2.97	-1.03	358	11.77	8.41	67.5	0.83	-3.37	-1.2	447	14.7	8.7	72.2	-0.29	-2.63	-1.48	1	6705	36.9719	High school	High school	Housewife	Manual labour	2nd	2	115.237	3.17435	2.91203	19.5232	5.64	60.8917	10.6087	0.061261	0.077461	0.437141	47.5738	3.85534
111	208	6.84	8.92	69.1	0.98	0.08	0.73	307	10.09	9.19	71.1	0.7	-1	0															1	6751	36.23	High school	Primary school	Business or trade owner	Manual labour	2nd	2	154.76	4.16301	4.83461	23.7987	0	52.3203	10.9001	0.05232	0.05232	0.03488	138.076	2.8689
112	227	7.46	7.65	65.8	0.31	-1.84	-0.91	317	10.42	8.52	71.35	-0.29	-1.07	-0.77	429	14.1	8.7	72.3	-0.32	-2.36	-1.37	619	20.35	9.3	79.1	-1.23	-1.91	-1.82	1		24	Primary school	Primary school	Housewife	Farmer	1st	1	255.836	7.76033	7.47509	41.1004	86.4168	120.817	25.1306	0.120627	0.120627	0.724446	156.776	6.39819
119	195	6.41	7.92	68.25	-0.16	-0.01	-0.19	298	9.8	8.02	72.55	-1.41	-0.2	-1.17	410	13.48	7.55	76.1	-3.17	-0.55	-2.53	577	18.97	9	79.2	-1.66	-1.45	-1.9	1		28	Primary school	Primary school	Housewife	Manual labour	3rd	3	153.242	5.74656	3.83104	26.8173	0	114.931	23.944	0.114931	0.114931	0.076621	99.6185	6.30206
128	181	5.95	7.38	63.25	1.08	-1.06	0.11	278	9.14	7.98	67.1	0.6	-1.33	-0.28	356	11.7	8.59	68.6	0.94	-1.97	-0.27								2	9121	30.3573	High school	High school	Housewife	Manual labour	2nd	2	73.6132	1.3179	0.779013	14.8195	12.58	25.3281	15.902	0.059292	0.047311	0.599966	23.2537	1.48342
129	180	5.92	7.35	65.5	-0.06	-0.93	-0.66																						1	6730	36.9035	Primary school	Primary school	Housewife	Unemployed	3rd	3	233.924	5.86708	3.66004	44.1553	0	115.528	24.8503	0.150702	0.216102	1.37002	90.0581	2.83002
154	205	6.74	8.27	67.15	0.75	-0.75	0.07	302	9.93	8.8	71.95	-0.08	-0.54	-0.35	400	13.15	9.75	75.1	0.28	-0.81	-0.15								1	7857	33.1609	High school	High school	Housewife	Business or trade owner	2nd	2	229.588	8.82982	5.4429	37.7233	103.768	176.596	32.4898	0.176596	0.147103	1.76596	220.459	5.10251
159	211	6.94	6.93	65.5	-0.78	-1.64	-1.61	309	10.16	8.07	66.6	0.65	-3	-1.2	385	12.66	8.56	74.3	-1.09	-0.92	-1.23	528	17.36	8.9	76.3	-1.13	-1.99	-1.74	1		34	High school	High school	Housewife	Business or trade owner	3rd	5	139.8	4.2775	4.063	22.533	9.4	67.45	14.0313	0.06735	0.06735	0.0449	59.9137	4.42303
168	206	6.77	8.55	68.3	0.75	-0.24	0.36	276	9.07	8.83	69.6	0.7	-1.09	-0.09	380	12.49	9.4	75.5	-0.26	-0.34	-0.34	523	17.19	9.7	78.8	-0.64	-0.99	-0.94	1	10304	26.6557	Primary school	High school	Housewife	Farmer	2nd	3	100.01	3.75039	2.50026	17.5018	0	75.0078	15.6266	0.075008	0.075008	0.050005	65.0143	4.11293
171	199	6.54	7.4	64.5	0.42	-1.84	-0.86																						1	9646	28.282	Primary school	Primary school	Housewife	Business or trade owner	2nd	2	54.4464	2.04174	1.36116	9.52812	0	40.8348	8.50725	0.040835	0.040835	0.027223	35.3942	2.23911
175	201	6.61	6.14	62	-0.41	-2.04	-1.67	313	10.29	6.98	66	-0.51	-2.36	-1.69	417	13.71	7.77	71	-0.83	-1.89	-1.51	560	18.41	7.9	71.3	-0.72	-3.35	-2.24	2	8282	31.5127	High school	Primary school	Housewife	Manual labour	2nd	2	190.848	7.15682	4.77121	33.3985	142.211	143.136	29.8201	0.143136	0.143136	1.43136	226.332	4.52311
176	211	6.94	8.45	65.25	1.79	-0.84	0.84	302	9.93	9.18	68.15	1.77	-1.31	0.66	406	13.35	9.46	74.4	0.5	-0.46	0.19	549	18.05	10.2	77.6	0.64	-1.08	-0.03	2	11872	22.319	High school	High school	Housewife	Manual labour	1st	1	115.332	3.74593	3.22409	19.0238	69.2248	64.0587	13.3331	0.063999	0.063999	0.639987	102.119	2.46036
177	210	6.9	6.87	65.4	-0.85	-1.67	-1.67	301	9.9	7.37	68	-0.96	-2.25	-1.96	399	13.12	7.96	71	-1.02	-2.49	-1.98								1	11557	23.2553	High school	High school	Housewife	Business or trade owner	1st	3	86.6964	1.9257	1.4448	16.3758	0	57.7983	7.224	0.0588	0.0966	0.9639	33.0897	3.318
180	197	6.48	6.94	64	0.14	-1.08	-0.6	309	10.16	7.63	68.1	-0.2	-1.45	-0.91	413	13.58	7.96	73.45	-1.2	-0.91	-1.28	556	18.28	8.6	75.6	-0.83	-1.84	-1.49	2	12780	19.1978	High school	No schooling	Housewife	Unemployed	1st	1	57.97	1.241	0.498	11.488	19.284	36.7971	27.01	0.0632	0.0387	1.378	44.0684	0.8816
181	207	6.81	6.77	62.95	0.27	-1.75	-0.93	270	8.88	7.05	65.7	-0.29	-1.77	-1.24	374	12.3	7.31	70.6	-1.42	-1.45	-1.74								2	4115	43.6304	Primary school	Primary school	Housewife	Manual labour	1st	1	144.101	5.40378	3.60252	25.2176	0	108.076	22.5158	0.108076	0.108076	0.07205	93.6763	5.92615
182	200	6.58	8.98	64.55	2.64	-0.91	1.47	291	9.57	9.49	70.5	1.49	-0.16	1.02	389	12.79	10.35	72.6	1.87	-0.9	1.02	580	19.07	11.3	78.4	1.57	-1.14	0.63	2	9217	29.4565	High school	High school	Business or trade owner	Civil servant	3rd	3	140.551	4.53898	2.7998	25.1325	2.9	88.8995	27.6121	0.0805	0.1829	0.775995	74.445	1.29331
185	192	6.31	8.71	64.5	2.35	-0.76	1.32	283	9.3	9.98	70.08	2.11	-0.19	1.49	387	12.72	10.1	76.1	0.84	0.47	0.83	530	17.42	10.9	82.2	0.35	0.73	0.61	2	13386	18.1738	High school	High school	Housewife	Regular wage earner	1st	1	92.5144	3.02683	1.98522	17.9394	0	71.8098	11.8261	0.072001	0.079201	0.791606	39.5532	1.43001
186	191	6.28	8.03	66.45	0.65	-0.75	-0.01	303	9.96	8.65	69.05	0.63	-1.83	-0.52	407	13.38	9.38	75.1	-0.18	-0.92	-0.54	550	18.08	9.7	75.9	0.02	-2.38	-1.09	1	9254	28.8515	High school	>High school	Housewife	Regular wage earner	2nd	2	187.953	5.76438	5.77352	29.5476	0	86.4231	18.0263	0.086382	0.086792	0.064421	105.841	4.82826
187	215	7.07	8.17	67.4	0.51	-0.86	-0.16																						1	11865	22.4121	High school	High school	Housewife	Business or trade owner	1st	1	102.149	3.83058	2.55372	17.876	76.1162	76.6116	15.9607	0.076612	0.076612	0.766116	121.141	2.42093
191	207	6.81	8.31	64.75	1.69	-1.9	0.09																						1	12124	21.629	High school	High school	Housewife	Regular wage earner	1st	1	111.985	4.34944	2.79963	18.3975	78.718	86.9888	16.3727	0.086989	0.074989	0.869888	134.756	2.99154
195	202	6.64	8.01	66.5	0.6	-0.98	-0.18	300	9.86	8.67	67.5	1.19	-2.46	-0.47	398	13.08	8.99	70.1	0.75	-2.84	-0.87								1	4937	41.3634	High school	Primary school	Housewife	Unemployed	2nd	2	200.695	4.0075	1.46225	42.4986	166.957	119.711	7.45862	0.053907	0.084505	1.28155	39.8067	3.02694
208	198	6.51	8.04	68.1	0.08	-0.15	-0.09	289	9.5	9.05	70.7	0.64	-0.85	0.02	387	12.72	9.94	74.75	0.6	-0.76	0.12								1	8210	32.2929	High school	Primary school	Housewife	Business or trade owner	2nd	2
214	203	6.67	5.58	63	-1.92	-1.65	-2.5	300	9.86	6.05	66.65	-2.38	-1.89	-2.81															2	8299	31.9671	High school	High school	Housewife	Business or trade owner	2nd	2	214.995	8.06231	5.37487	37.6241	160.203	161.246	33.5929	0.161246	0.161246	1.61246	254.968	5.09538
218	207	6.81	6.09	65	-1.7	-0.86	-1.81																						2	12780	19.8385	High school	Primary school	Housewife	Business or trade owner	1st	1	173.5	6.12025	4.5647	29.5897	3.76	115.165	23.9844	0.115125	0.115125	0.07675	100.401	6.60469
220	192	6.31	8.95	65.05	2.42	-1.43	0.97	291	9.57	9.63	71.25	1.2	-0.64	0.57	388	12.76	9.83	75	0.41	-0.67	0.01	555	18.25	10.5	76.1	0.91	-2.36	-0.41	1	14450	15.1704	Primary school	High school	Housewife	Manual labour	1st	1	166.472	5.8567	4.389	28.3598	60.9875	109.894	22.8862	0.109854	0.109854	0.610836	136.986	4.97742
224	210	6.9	7.21	64.7	0.3	-1.05	-0.44																						2	12205	21.4456	High school	>High school	Housewife	Business or trade owner	1st	1	58.2164	2.18312	1.45541	10.1879	0	43.6623	9.09631	0.043662	0.043662	0.029108	37.845	2.39415
226	192	6.31	7.23	65.5	0.05	-0.32	-0.2	291	9.57	7.71	68.55	-0.21	-0.96	-0.68	388	12.76	8.16	75.1	-1.32	0.07	-0.91	555	18.25	9.1	77.7	-0.66	-1.11	-1.01	2	13114	18.8282	High school	High school	Housewife	Business or trade owner	1st	1	140.982	4.80433	2.79371	25.1556	67.8232	145.027	21.7466	0.144977	0.086986	1.15982	106.651	2.98039
231	183	6.02	7.59	63.5	1.28	-0.99	0.32	282	9.27	8.03	65.55	1.16	-2.04	-0.27	379	12.46	8.81	70.05	0.82	-1.74	-0.22	546	17.95	10	74.1	1.17	-2.26	-0.18	2	9396	29.0212	Primary school	High school	Housewife	Manual labour	2nd	2	68.6088	1.11371	0.558119	14.3809	15	116.092	39.4882	0.045996	0.030989	0.575997	18.6	1.0718
236	214	7.04	5.76	63.7	-1.84	-1.57	-2.37	284	9.34	6.03	65.05	-1.84	-2.28	-2.7	382	12.56	6.76	66.5	-1.04	-3.14	-2.47								2	5790	38.8008	Primary school	High school	Housewife	Manual labour	3rd	4	57.3278	1.15197	0.214785	12.2296	50.74	101.227	7.0047	0.02838	0.23478	0.248755	18.0063	0.53363
237	188	6.18	8.43	66.95	1.05	-0.45	0.48	287	9.44	9.24	71.2	0.73	-0.59	0.22	384	12.62	9.5	74.75	0.06	-0.72	-0.27								1	13568	17.5962	High school	High school	Housewife	Manual labour	1st	1	57	2.1375	1.425	9.975	42.4735	42.75	8.90625	0.04275	0.04275	0.4275	67.5977	1.3509
238	197	6.48	7.84	65.5	0.72	-1.33	-0.31																						1	13276	18.4805	High school	Primary school	Housewife	Business or trade owner	1st	1	99.0392	3.71397	2.47598	17.3319	0	74.2794	15.4749	0.074279	0.074279	0.04952	64.3829	4.07299
251	196	6.44	8.04	64.05	1.58	-1.98	-0.07	272	8.94	8.63	69.7	0.39	-0.97	-0.27	371	12.2	9.33	73.55	0.16	-1.02	-0.35	547	17.98	9.9	77.5	-0.11	-1.75	-0.89	1	8548	31.3785	High school	Primary school	Housewife	Business or trade owner	3rd	4	117.34	3.14074	1.96556	23.131	33.6	59.5103	14.6425	0.071089	0.096889	0.955788	50.5716	3.4751
258	223	7.33	6.76	65.05	-0.53	-1.17	-1.13	313	10.29	8	69.5	-0.08	-0.95	-0.55	418	13.74	8.63	73	-0.17	-1.15	-0.64								2		25	Primary school	Primary school	Housewife	Manual labour	1st		275.481	8.37707	10.4362	41.8817	146.788	138.941	28.1461	0.168701	0.171901	1.93061	261.627	4.6516
261	189	6.21	7.11	64.95	0.06	-0.49	-0.3	272	8.94	7.93	68.1	0.23	-0.81	-0.28	371	12.2	8.94	72.1	0.44	-0.83	-0.05	568	18.67	10.1	81.2	-0.26	-0.06	-0.21	2	10608	25.6482	High school	Primary school	Housewife	Manual labour	2nd	3	164.55	3.96809	2.25666	35.916	78.4	60.9378	20.6089	0.087398	0.126598	0.695265	55.1706	3.43501
262	201	6.61	6.3	59.8	0.85	-3	-1.45																						2	11566	23.154	Primary school	Primary school	Housewife	Farmer	1st	1	114.183	4.90568	2.69323	18.5583	138.394	60.7908	36.73	0.097312	0.083296	0.155408	101.395	3.7391
264	200	6.58	8.19	64.75	1.52	-1.75	0.05																						1	884	52.3696	No schooling	Primary school	Housewife	Farmer	3rd	4	475.681	6.36342	16.3601	80.0805	0	108.16	22.9923	0.10816	0.12346	1.80675	108.308	6.46834
266	203	6.67	7.8	65.6	0.84	-0.52	0.29	307	10.09	8.66	70.05	0.63	-0.62	0.15	405	13.32	9.3	75.6	0.05	0.01	0.06	595	19.56	9.9	79.4	-0.08	-0.96	-0.52	2		27	Primary school	Primary school	Housewife	Manual labour	3rd	3	88.9	1.018	1.066	18.818	18.31	3.64	7.011	0.0373	0.0771	0.394	11.63	0.1925
267	181	5.95	7.89	66.2	0.53	-0.63	-0.03	278	9.14	9.13	70.8	0.71	-0.6	0.2	377	12.39	9.49	72.05	0.79	-1.73	-0.23	560	18.41	9.9	79.8	-0.61	-1.05	-0.96	1	12960	19.2225	Primary school	Primary school	Housewife	Farmer	1st	1	201.451	6.16092	5.99748	32.4652	98.8451	94.8384	21.3	0.107438	0.111038	1.36838	200.312	3.07789
269	194	6.38	7.46	66.15	0.18	-0.08	0.03	270	8.88	8.37	69.9	0.3	-0.03	0.18	369	12.13	9.05	73.2	0.3	-0.37	0.07	545	17.92	10.5	79.9	0.47	-0.25	0.23	2	10173	26.9295	Primary school	Primary school	Housewife	Farmer	2nd	2	170.09	5.70288	4.64985	28.4133	60.8346	101.317	21.1078	0.101318	0.101318	0.639031	169.747	4.13299
271	205	6.74	6.49	62.5	-0.01	-1.9	-1.26																						2	12328	21.024	Primary school	Primary school	Housewife	Farmer	1st	2	205.378	5.67306	6.32724	31.8839	163.38	80.9532	15.684	0.205483	0.339883	0.071189	143.373	4.97433
272	201	6.61	6.77	61.8	0.73	-2.13	-0.86	299	9.83	7.25	67.85	-0.69	-1.38	-1.26	396	13.02	8.33	69.75	0.29	-2.08	-0.79								2	10157	26.9815	>High school	High school	Regular wage earner	Farmer	1st	1	133.579	10.6389	4.72762	12.0233	921.732	12.6238	8.28	0.036226	0.118582	0.276316	189.919	2.7943
275	217	7.13	6.64	61.7	0.57	-2.49	-1.21																						2	10051	27.2717	>High school	>High school	Regular wage earner	Regular wage earner	1st	1	102.445	2.51232	3.01417	16.4701	0	61.3085	9.0477	0.082067	0.116155	0.82107	96.2173	2.07755
276	208	6.84	6.84	67.3	-1.65	-0.75	-1.69	270	8.88	7.12	70.55	-2.29	-0.56	-2	369	12.13	7.76	73.2	-2.02	-1.13	-2.01	545	17.92	9	81.3	-2.14	-0.32	-1.74	1	12965	19.2936	High school	High school	Housewife	Business or trade owner	1st	1	143.709	5.13662	3.45508	25.3784	59.0159	106.406	21.2502	0.106596	0.113796	0.801598	131.428	4.48284
279	185	6.08	7.85	63.5	1.52	-1.98	-0.13																						1	10577	25.8617	High school	High school	Housewife	Business or trade owner	2nd	3	88.4388	2.73745	2.55177	14.3176	23.8424	43.8291	9.13106	0.043829	0.043829	0.253197	87.8621	1.84575
282	190	6.25	7.11	62.1	0.98	-2.75	-1.1	273	8.98	7.73	66.5	0.17	-2.42	-1.28	372	12.23	8.21	68.9	0.06	-2.98	-1.52								1	11205	24.0137	Primary school	Primary school	Housewife	Manual labour	2nd	2	169.859	3.34416	1.0908	9.74134	30.9648	5.59255	0.698597	0.003776	0.003776	0.056643	36.2238	0.098181
290	214	7.04	6.64	67	-1.41	-0.14	-1.17	312	10.26	7.37	67.8	-0.49	-1.62	-1.22	410	13.48	8.07	72.6	-0.83	-1.19	-1.15								2	12595	20.3943	High school	High school	Housewife	Business or trade owner	1st	1	228.012	5.5097	7.24736	33.0199	43.8417	52.214	17.9646	0.065554	0.043465	0.541539	252.05	1.92179
292	217	7.13	7.96	66.15	0.87	-0.57	0.29	314	10.32	8.67	69.6	0.77	-0.92	0.11															2	8253	31.7618	Primary school	Primary school	Housewife	Manual labour	3rd	3
293	198	6.51	7.5	64	0.98	-1.1	0.03																						2	5427	39.8494	High school	High school	Housewife	Manual labour	3rd	4	66.488	2.4933	1.08043	12.4665	23.9405	83.11	12.4665	0.08311	0.049866	0.66488	61.2515	1.48412
297	195	6.41	6.55	63	-0.11	-1.48	-1.05	286	9.4	6.84	63.5	0.17	-2.95	-1.64	384	12.62	7.58	69.85	-0.79	-1.88	-1.5	547	17.98	8.3	74.2	-0.91	-2.23	-1.74	2	8210	32.2929	High school	Primary school	Housewife	Manual labour	3rd	4	175.113	6.56673	4.37782	30.6447	89.8359	131.335	27.3614	0.131335	0.131335	0.931482	178.439	5.10074
298	212	6.97	6.86	66.05	-0.72	-0.51	-0.88	309	10.16	7.61	67.7	-0.1	-1.61	-0.93	407	13.38	8.29	69.35	0.35	-2.38	-0.9								2	10295	26.6749	High school	High school	Housewife	Manual labour	2nd	2	127.342	3.90683	3.69475	20.546	8.46	61.8465	12.8659	0.061756	0.061756	0.041171	54.9118	4.04331
300	219	7.2	8.11	66	1.12	-0.68	0.42	282	9.27	8.9	69.85	0.98	-0.27	0.57	380	12.49	9.4	72.2	0.96	-0.92	0.3								2	12842	19.2827	Primary school	High school	Housewife	Manual labour	1st	2	199.454	4.65574	3.39812	35.9264	52.6588	154.317	23.1655	0.123831	0.143631	1.43521	176.529	4.76786
311	219	7.2	9.12	70.5	0.79	0.48	0.8	303	9.96	9.45	71	1.06	-0.97	0.29															1	13645	17.4648	Primary school	Primary school	Housewife	Unemployed	1st	1	217.191	3.40118	2.39812	30.5888	87.8025	321.784	103.028	0.099944	0.111744	0.881436	111.12	3.6901
312	198	6.51	6.93	64.55	-0.08	-0.86	-0.63	282	9.27	7.21	68	-0.8	-1.03	-1.16															2	8794	30.7461	High school	High school	Business or trade owner	Business or trade owner	3rd	3	186.774	5.4965	3.727	34.878	0	103.388	25.1737	0.12403	0.15223	0.11402	96.536	5.60639
317	198	6.51	6.71	63.65	-0.09	-1.26	-0.89	303	9.96	7.72	68.3	-0.13	-1.27	-0.76	401	13.18	8.49	72.1	-0.13	-1.26	-0.67								2	12027	21.5934	Primary school	High school	Housewife	Regular wage earner	1st	1	200.504	7.0694	3.73496	36.825	73.7853	188.979	33.4969	0.194379	0.151028	1.76103	172.871	5.88566
325	186	6.12	7.58	66.45	-0.05	-0.63	-0.46	291	9.57	9.01	71.2	0.43	-0.67	-0.04	389	12.79	9.63	75.2	0.11	-0.61	-0.18								1	12177	21.1828	High school	High school	Housewife	Regular wage earner	1st	1	153.872	3.40732	4.48065	24.0349	16.9191	23.1958	4.86292	0.042402	0.02662	0.368593	27.9976	2.6363
328	179	5.88	7.32	65.2	0.01	-1.04	-0.68	276	9.07	7.84	69	-0.54	-1.36	-1.18	374	12.3	8.31	72.5	-0.95	-1.5	-1.42								1	3765	44.3778	Primary school	Primary school	Housewife	Manual labour	3rd	5	162.64	6.099	4.066	28.462	58.6046	121.98	25.4125	0.12198	0.12198	0.631856	147.872	5.31813
330	196	6.44	5.73	64.7	-2.88	-1.68	-3.1	307	10.09	6.94	68.3	-1.83	-2.22	-2.55	405	13.32	7.72	69.95	-1.06	-3	-2.29								1	11639	22.9569	High school	High school	Housewife	Business or trade owner	1st	1	103.2	2.1585	2.2658	18.3658	33.64	31.705	8.59375	0.04925	0.03425	0.0695	30.4889	2.20988
332	196	6.44	8.73	69.35	0.64	0.48	0.69	293	9.63	9.12	70.55	0.78	-0.99	0.05	391	12.85	9.28	74.85	-0.25	-0.78	-0.53								1	10815	25.076	High school	High school	Housewife		2nd	2	94.1025	1.98136	2.12443	16.416	0	26.4113	4.67163	0.053739	0.044533	0.808693	34.836	1.33835
335	196	6.44	8.47	67.2	1.01	-0.52	0.41	279	9.17	9.15	71.55	0.51	-0.28	0.21	378	12.43	9.4	72.5	0.55	-1.56	-0.33								1	12130	20.9007	High school	High school	Housewife	Manual labour	1st	1	118.931	3.33567	1.96315	21.8341	22.3688	105.767	16.6819	0.13868	0.132014	1.27153	100.99	2.5835
338	189	6.21	7.68	65.8	0.36	-1.01	-0.39	273	8.98	8.16	67.25	0.55	-2.09	-0.79	364	11.97	8.3	69.1	0.12	-2.78	-1.36	567	18.64	9.1	76.8	-0.98	-2.22	-1.75	1	8595	31.1732	>High school	>High school	Regular wage earner	Regular wage earner	2nd	2	80	3	2	14	59.612	60	12.5	0.06	0.06	0.6	94.874	1.896
343	193	6.35	6.68	63.05	0.09	-1.41	-0.87	284	9.34	7.54	67.5	-0.14	-1.27	-0.8	397	13.05	8.65	71.35	0.27	-1.49	-0.49								2	11166	24.1752	>High school	High school	Regular wage earner	Business or trade owner	1st	1	23.0492	0.476142	0.488475	4.07424	0	11.6042	1.36165	0.022895	0.015887	0.294346	7.31534	0.359321
349	197	6.48	7.86	67.07	0.17	-0.6	-0.29	294	9.67	8.68	70.5	0.2	-1.03	-0.41	385	12.66	9.44	74.5	0.05	-0.84	-0.34								1	6432	37.0459	High school	>High school	Housewife	Civil servant	1st	1	66.1436	2.48039	1.65359	11.5751	49.2869	49.6077	10.3349	0.049608	0.049608	0.496077	78.4414	1.5676
351	198	6.51	7.3	66.75	-0.26	0.1	-0.2	281	9.24	7.53	70.55	-1.06	0.04	-0.79	380	12.49	8.15	72.6	-0.72	-0.77	-0.87								2	8629	30.486	Primary school	High school	Business or trade owner	Manual labour	2nd	2	160.285	6.01069	4.00713	28.0499	26.0958	120.214	25.0446	0.120214	0.120214	0.325288	122.963	5.98149
355	185	6.08	8.46	66.55	1.23	-0.56	0.55	282	9.27	9.02	73.15	-0.13	0.37	0.05	381	12.53	9.95	73.3	1	-1.27	0.17								1	9117	29.744	Primary school	High school	Housewife	Manual labour	2nd	2	72.0072	2.70027	1.80018	12.6013	0	54.0054	11.2511	0.054005	0.054005	0.036004	46.8101	2.9613
372	183	6.02	6.63	63.05	-0.29	-2.15	-1.63	289	9.5	7.74	67.7	-0.25	-2.18	-1.41	387	12.72	8.21	71.2	-0.7	-2.23	-1.62								1	11240	23.9726	Primary school	High school	Housewife	Manual labour	2nd	2	145.627	3.00477	1.98318	31.3348	0	59.3454	12.5886	0.059345	0.066845	0.049564	53.1886	3.30161
385	211	6.94	7.6	67.2	-0.29	-0.86	-0.78	246	8.09	7.85	70.55	-1.05	-0.07	-0.88	406	13.35	8.59	74.6	-1.13	-1.11	-1.34								1	6851	36.0192	High school	Primary school	Housewife	Manual labour	2nd	2	63.1324	2.36747	1.57831	11.0482	0	47.3493	9.86444	0.047349	0.047349	0.031566	41.0408	2.59632
387	211	6.94	6.93	66.6	-0.79	-0.25	-0.78																						2							2nd	2	150.931	5.6599	3.77327	26.4129	112.466	113.198	23.5829	0.113198	0.113198	1.13198	178.993	3.57706
392	209	6.87	6.81	66.2	-0.85	-0.38	-0.9	306	10.06	7.36	66.85	-0.2	-1.9	-1.19	404	13.28	7.29	70.3	-1.36	-1.98	-1.97								2	4874	41.4319	Primary school	Primary school	Housewife	Manual labour	3rd	3	90.9984	2.27496	1.36247	24.6119	48.5415	90.9984	11.031	0.068249	0.068249	2.04	95.2811	1.91364
400	184	6.05	8.92	66.2	1.97	-0.7	1.06	290	9.53	10.02	69.75	2.12	-1.29	0.95	388	12.76	9.6	73.2	0.6	-1.42	-0.21								1	11930	22.0835	Primary school	Primary school	Housewife	Manual labour	2nd	2	96.932	2.68092	2.34081	16.7063	3.76	54.643	9.31106	0.055032	0.071232	0.432988	40.6538	3.34981
402	186	6.12	8.06	63.45	1.85	-2.03	0.09	276	9.07	8.68	69.25	0.61	-1.25	-0.25															1	10190	26.8282	Primary school	Primary school	Housewife	Business or trade owner	2nd	3	92.6872	3.47577	1.50617	17.3789	52.1505	115.859	17.3789	0.115859	0.069515	0.926872	105.703	2.12949
405	205	6.74	6.51	62.1	0.19	-2.08	-1.23	302	9.93	7.04	63.55	0.47	-3.18	-1.53	400	13.15	7.08	69.95	-1.6	-2.06	-2.19								2	8400	31.7782	High school	High school	Housewife	Manual labour	2nd	2	114.156	2.96772	2.47828	20.3522	29.1765	65.3664	6.838	0.029366	0.077966	0.293664	72.3551	1.57598
419	199	6.54	7.36	63.2	0.9	-2.44	-0.91	290	9.53	8	69.4	-0.43	-1.44	-1.12	388	12.76	9.02	72	0.2	-1.92	-0.77	551	18.12	9.1	76.1	-0.81	-2.32	-1.67	1	12830	19.6441	High school	Primary school	Housewife	Manual labour	1st	1	88.7512	3.32817	2.21878	15.5315	0	66.5634	13.8674	0.066563	0.066563	0.044376	57.6949	3.64989
421	214	7.04	7.64	64.85	0.66	-2.01	-0.76	311	10.22	8.39	69.4	0.15	-1.81	-0.86															1	13088	19.0116	High school	Primary school	Housewife	Manual labour	1st	2	179.919	6.36828	4.29152	31.8298	0	132.875	26.306	0.133162	0.143962	0.352974	110.313	7.3285
424	190	6.25	6.5	60.6	0.82	-2.42	-1.05	280	9.21	6.32	64.8	-1.2	-2.31	-2.26	379	12.46	6.95	67.05	-0.91	-2.89	-2.21	563	18.51	7.9	73.1	-1.2	-2.77	-2.26	2	13754	17.0705	High school	Primary school	Housewife	Unemployed	1st	1	32	1.2	0.8	5.6	0	24	5	0.024	0.024	0.016	20.8024	1.316
430	203	6.67	8.31	66.2	1.31	-0.25	0.8	301	9.9	9.53	70.5	1.53	-0.34	0.97	399	13.12	10.3	73	1.73	-0.89	0.91								2	12412	20.898	High school	High school	Housewife	Manual labour	1st	1	46.6012	1.74755	0.75727	8.73773	0	58.2515	8.73773	0.058252	0.034951	0.466012	43.6886	1.0194
445	187	6.15	8.37	65.5	1.61	-0.2	1.06																						2	12593	20.2491	High school	High school	Housewife	Manual labour	1st	1	153.592	3.46076	2.5248	54.0269	83.278	131.307	22.2073	0.108023	0.120623	0.021	169.404	2.71087
447	191	6.28	8.82	70.1	0.52	0.95	0.85	289	9.5	9.43	72.45	0.6	-0.08	0.39	379	12.46	10.42	77.4	0.52	0.47	0.61	508	16.7	10.8	80.6	0.27	-0.13	0.11	1	7074	35.499	Primary school	High school	Housewife	Manual labour	2nd	2	16.5136	0.3668	0.2752	3.1192	0	11.0092	1.376	0.0112	0.0184	0.1836	6.3028	0.632
453	207	6.81	7.03	66.25	-0.51	-0.32	-0.62	305	10.03	8.92	69.45	1.11	-0.83	0.41	395	12.99	9.64	75.35	0.5	0.06	0.41	524	17.23	10	77.5	0.44	-0.84	-0.05	2	10193	26.9596	High school	High school	Housewife	Regular wage earner	1st	1	35.1452	1.31795	0.87863	6.15041	0	26.3589	5.49144	0.026359	0.026359	0.017573	22.847	1.44535
454	195	6.41	8.18	64.9	1.57	-0.65	0.77	314	10.32	9.16	69	1.51	-1.16	0.55															2	10409	25.6126	High school	High school	Housewife	Farmer	2nd	2	23.8584	0.58004	0.62536	4.35752	11.0194	33.7908	10.6935	0.026801	0.012401	0.128808	22.4812	0.614265
468	218	7.17	8.37	66	1.45	-0.66	0.69	315	10.36	9.05	67.55	1.79	-1.76	0.45	413	13.58	9.6	74.5	0.64	-0.52	0.26	540	17.75	10.5	77.4	0.99	-1.05	0.25	2	8357	31.6441	High school	High school	Housewife	Business or trade owner	3rd	3	188.905	5.51534	4.18256	34.4129	20.7	245.127	73.8698	0.131007	0.121907	0.668471	93.3913	6.06181
472	199	6.54	6.97	64.3	0.08	-1	-0.59	285	9.37	7.32	68.3	-0.72	-0.96	-1.06	389	12.79	7.71	74.4	-1.82	-0.21	-1.39	579	19.04	8.1	78.4	-2.18	-1.13	-2.14	2	12284	21.1964	High school	High school	Housewife	Regular wage earner	1st	1	148.223	5.01462	3.14308	26.9016	19.906	96.1874	43.5192	0.131292	0.106292	0.30089	106.348	4.8573
474	198	6.51	7.39	66.4	-0.34	-0.94	-0.86	359	11.8	9	74.15	-0.44	-0.57	-0.59	449	14.76	10.03	77.25	0.1	-0.65	-0.2								1	13075	18.9076	High school	High school	Regular wage earner	Regular wage earner	1st	1	82.7452	2.06863	1.29289	16.0319	0	82.7452	12.9289	0.062059	0.062059	0.020686	45.2513	1.81005
475	201	6.61	6.26	60.15	0.62	-2.85	-1.51	278	9.14	6.83	64.75	-0.31	-2.3	-1.58	376	12.36	7.36	65.35	0.3	-3.51	-1.7	628	20.65	8.2	71.7	-0.41	-3.81	-2.3	2	8293	32	Primary school	Primary school	Business or trade owner	Business or trade owner	3rd	4	470.11	2.453	29.88	48.808	0	0	0	0	0	2.8749	47.2525	0.666
476	210	6.9	7.68	67.8	-0.38	-0.56	-0.67	296	9.73	7.95	71.5	-1.2	-0.63	-1.23	408	13.41	7.76	74.2	-2.31	-1.3	-2.27								1	8740	30.872	>High school	>High school	Civil servant	Business or trade owner	3rd	3	172.22	4.71219	2.24331	31.3799	12	115.877	65.7298	0.172993	2.18567	0.676503	62.9313	2.39284
482	199	6.54	8.11	65.5	1.28	-0.47	0.65	283	9.3	8.81	69.05	1.09	-0.62	0.48	381	12.53	9.61	72.55	1.11	-0.8	0.47	577	18.97	9.9	78.4	0.14	-1.11	-0.43	2	10053	27.1814	High school	Primary school	Housewife	Business or trade owner	2nd	2	86.7464	2.8743	1.9622	15.5246	0	62.9958	12.436	0.074082	0.079482	0.306388	49.2212	3.63116
492	207	6.81	8.47	65.95	1.59	-0.45	0.91	291	9.57	9.46	72.95	0.84	0.84	0.99	389	12.79	10.11	76.8	0.71	0.7	0.83								2	12378	20.8241	High school	Primary school	Housewife	Farmer	1st	1	91.4716	2.94769	2.57079	15.0415	4.7	49.9037	10.3862	0.049854	0.049854	0.033236	43.98	3.09864
494	202	6.64	7.41	64.5	0.67	-0.97	-0.12	286	9.4	8.03	68.4	0.28	-0.94	-0.3	384	12.62	8.58	72.35	-0.07	-0.92	-0.47								2	7433	34.3628	Primary school	High school	Housewife	Business or trade owner	3rd	4	2.35807	0.045979	0.006568	0.525476	5.38613	0	0	0	0	0.006568	0.065684	0.006568
497	197	6.48	8.03	65	1.35	-0.65	0.6	294	9.67	8.99	69.6	1.15	-0.58	0.56	392	12.89	8.8	70.9	0.58	-1.59	-0.31								2	9132	29.6838	High school	High school	Housewife	Manual labour	2nd	2	150.953	4.98525	4.17143	25.0644	6.58	87.0349	18.1177	0.086965	0.086965	0.057977	76.4542	5.27957
498	174	5.72	7.12	61.55	1.25	-2.63	-0.85	272	8.94	8.02	66.25	0.71	-2.51	-0.94	370	12.16	8.62	70.35	0.17	-2.34	-1.06								1	12312	21.0732	High school	High school	Housewife	Business or trade owner	1st	1	178.998	6.5059	4.81574	27.1854	99.2846	119.198	20.4872	0.119198	0.089399	1.19198	214.269	4.36935
501	194	6.38	7.56	64.95	0.73	-0.6	0.14	278	9.14	8.21	69	0.34	-0.55	-0.05	376	12.36	8.66	72	0.12	-0.94	-0.34								2	7158	35.1157	Primary school	Primary school	Housewife	Farmer	3rd	4	141.561	5.11553	3.65262	24.3867	98.0325	98.6706	20.5564	0.098671	0.098671	0.986706	166.93	3.11799
502	197	6.48	8.42	72.1	-0.67	1.73	0.34	294	9.67	9.39	76.8	-0.59	1.74	0.31	392	12.89	10.14	81.15	-0.61	1.81	0.27								1	11027	24.4956	High school	High school	Housewife	Unemployed	2nd	2	189.633	6.33924	3.88594	33.5106	81.4379	187.042	28.0562	0.187042	0.112225	1.49633	180.24	3.37423
504	205	6.74	7.97	66.95	0.38	-0.84	-0.27	289	9.5	8.75	70.35	0.35	-1.01	-0.29	387	12.72	9.73	75.75	0.09	-0.35	-0.08								1	11120	24.2683	High school	High school	Housewife	Manual labour	3rd	4	105.582	2.97663	1.65686	19.4595	15.6344	98.8398	16.4971	0.079186	0.079186	0.799628	85.9842	2.30397
506	221	7.27	7.59	67.4	-0.04	-0.12	-0.15	305	10.03	8.25	70.9	-0.13	-0.25	-0.23	403	13.25	9	75.4	-0.27	-0.04	-0.2								2	12078	21.755	High school	High school	Housewife	Manual labour	1st	1	205.381	4.62817	4.85837	19.3268	27.4024	59.7906	7.77346	0.080666	0.080666	0.921609	115.749	1.37734
507	199	6.54	7.35	66.75	-0.18	0.07	-0.15	297	9.76	8.06	68.75	0.22	-0.98	-0.36	408	13.41	8.71	75.35	-0.63	-0.13	-0.5								2	8226	32.2628	Primary school	Primary school	Housewife	Farmer	3rd	3	136.23	3.02593	2.27028	25.732	0	90.821	15.1363	0.151792	0.18149	1.51462	94.6058	2.64976
510	205	6.74	9.91	66	3.24	-1.28	1.75	310	10.19	10.51	71.45	2.15	-0.9	1.22	401	13.18	10.41	74.1	1.31	-1.24	0.45								1	13090	18.6858	High school	High school	Housewife	Manual labour	1st	1	143.695	4.4606	3.04574	25.1758	58.4458	126.306	18.66	0.126427	0.087536	1.10541	112.505	3.26086
515	217	7.13	8.66	66	1.7	-1.54	0.35	301	9.9	9.56	70.5	1.35	-1.16	0.42	399	13.12	10.59	72.9	1.83	-1.7	0.62								1	10141	27.0582	Primary school	High school	Business or trade owner	Business or trade owner	1st	1	94.2994	1.61813	1.90957	17.6588	89.1226	85.2827	4.55838	0.01659	0.02899	0.420084	14.3106	0.964564
521	190	6.25	7.87	63.95	1.37	-1.89	-0.18	287	9.44	8.55	66.45	1.39	-2.69	-0.49	385	12.66	8.87	69.95	0.64	-2.72	-0.91	582	19.13	9.2	75	-0.39	-3.03	-1.73	1	6878	35.8357	High school	Primary school	Housewife	Business or trade owner	3rd	3	14.3092	0.288784	0.041555	3.41048	18.9549	0.42	6.993	0.0084	0.0042	0.077255	2.72555	0.033155
525	201	6.61	9.1	67.95	1.6	-0.29	1.01	298	9.8	10.73	70.35	2.71	-1.17	1.51	396	13.02	11.1	73.95	2.09	-1.23	1.07								1	5996	38.2505	Primary school	Primary school	Housewife	Manual labour	2nd	2	75.104	1.79	0.893	15.126	22.0559	50.9456	10.23	0.065	0.0646	0.424	51.1047	0.96462
526	192	6.31	5.62	63.5	-2.05	-1.19	-2.29	289	9.5	6.6	66	-1.14	-1.97	-1.97	387	12.72	7.44	70.2	-1.1	-1.79	-1.68								2	4070	43.5236	Primary school	Primary school	Housewife	Business or trade owner	3rd	5	298.974	7.32828	5.47336	106.765	172.798	283.807	42.4374	0.202355	0.221255	0	352.87	5.78979
531	206	6.77	7.33	64.9	0.15	-1.81	-1.04	303	9.96	7.74	66.1	0.34	-3.12	-1.53	395	12.99	7.84	69.8	-0.82	-2.92	-2.09	529	17.39	8.4	73.2	-1.02	-3.17	-2.27	1	7613	33.681	>High school	>High school	Housewife	Manual labour	3rd	3	116.35	2.58325	2.05813	21.0089	40.8443	84.08	13.1266	0.069307	0.073508	0.728075	89.9945	1.93221
534	197	6.48	6.79	63.35	0.15	-1.37	-0.78	273	8.98	7.44	67.75	-0.37	-0.97	-0.82	372	12.23	8.32	73	-0.58	-0.5	-0.64	548	18.02	9.3	75.1	0.16	-1.93	-0.79	2	8173	32.4079	Primary school	Primary school	Housewife	Manual labour	2nd	4
535	201	6.61	8.7	70.6	0.2	0.94	0.59	298	9.8	9.65	72.6	0.83	-0.18	0.53	396	13.02	10.7	75.6	1.25	-0.55	0.73								1	9561	28.4901	Primary school	Primary school	Housewife	Business or trade owner	2nd	2	335.97	12.0519	8.29849	54.2051	519.48	135.167	23.4087	0.220754	0.223748	2.10578	165.14	8.55907
539	187	6.15	6.84	63.35	0.23	-1.15	-0.59	263	8.65	7.42	66.5	0	-1.31	-0.75	362	11.9	7.82	70.2	-0.53	-1.43	-1.09	538	17.69	8.7	75.7	-0.72	-1.62	-1.29	2	12593	20.3066	High school	Primary school	Housewife	Manual labour	1st	1
540	220	7.23	9	67.5	1.62	-0.92	0.67	317	10.42	9.65	71.6	1.12	-0.96	0.37	415	13.64	10.46	76.6	0.75	-0.42	0.4								1	9061	29.7166	>High school	High school	Regular wage earner	Civil servant	2nd	2
544	200	6.58	7.74	66.6	0.43	-0.01	0.26	297	9.76	8.33	70.2	0.17	-0.39	-0.09	395	12.99	8.89	72.95	0.17	-0.85	-0.25								2	5908	38.4914	Primary school	Primary school	Housewife	Manual labour	3rd	4	98.7742	2.23076	0.1314	21.2034	52.5762	23.7276	0	0.187467	0.0024	0.465118	6.49095	0.106095
548	189	6.21	6.63	62	0.43	-1.79	-0.87	287	9.44	7.41	64.5	0.67	-2.55	-0.97	385	12.66	7.9	67.3	0.43	-2.87	-1.16								2	5762	39.1239	Primary school	High school	Housewife	Manual labour	3rd	3	92.0814	3.18305	2.17683	14.8976	44.6996	65.665	9.46367	0.053665	0.056449	0.53665	90.3734	2.18316
553	188	6.18	6.72	62.45	0.39	-1.57	-0.75	286	9.4	7.79	65.9	0.73	-1.96	-0.55	384	12.62	8.32	69	0.49	-2.21	-0.72								2	7922	33.2101	High school	High school	Housewife	Manual labour	2nd	2	132.645	4.23891	2.86574	22.9545	3.6	95.2266	27.4496	0.096921	0.099889	0.770616	112.899	4.10414
555	186	6.12	6.29	61.65	0	-1.87	-1.27	284	9.34	6.67	66.7	-1.26	-1.6	-1.83	382	12.56	7.08	69.3	-1.4	-2.07	-2.07								2	8384	32	Primary school	High school	Housewife	Business or trade owner	2nd	2	136.325	2.77852	2.02035	27.5529	42	45.649	14.5693	0.093998	0.073098	0.546181	71.2858	0.770975
557	181	5.95	6.74	62.55	0.38	-1.37	-0.63	279	9.17	8.6	68.9	0.87	-0.61	0.32	370	12.16	9.41	74.4	0.45	0.08	0.38								2	6286	37.7084	Primary school	Primary school	Housewife	Farmer	3rd	3	92.8605	1.95728	1.01449	18.5086	0	24.7707	3.096	0.061136	0.045892	1.02401	19.0686	1.66457
558	210	6.9	8.46	69.6	0.5	1.07	0.87	301	9.9	9.03	71.45	0.71	0.05	0.54	420	13.81	9.94	75.3	0.84	-0.32	0.5								2	11877	22.3436	Primary school	Primary school	Housewife	Manual labour	2nd	2	24.1208	0.457246	0.764856	3.54798	13.9228	17.7432	0.521978	0.001609	0.002089	0.042667	4.06474	0.339965
559	179	5.88	6.87	64.45	-0.13	-0.48	-0.44	277	9.11	7.78	67.9	0.08	-0.98	-0.48	368	12.1	8.44	71.2	0.04	-1.13	-0.5								2	12531	19.7235	High school	Primary school	Housewife	Manual labour	1st	1	142.497	4.14446	2.90864	26.0263	25.3351	100.337	16.545	0.101243	0.135443	1.14213	89.7994	5.04392
567	175	5.75	6.69	63	0.12	-1.03	-0.61	273	8.98	7.93	67.55	0.39	-1.06	-0.29	364	11.97	8.81	70.6	0.67	-1.31	-0.12								2	8658	31.2142	Primary school	Primary school	Manual labour	Manual labour	3rd	3	75	1.365	2.727	10.227	14.1	0.15	0	0	0	0	2.3055	1.095
569	188	6.18	7.36	65.9	-0.2	-0.93	-0.76	286	9.4	7.78	66.25	0.34	-2.76	-1.34	384	12.62	8.24	70.5	-0.43	-2.48	-1.57	494	16.24	8.7	75.5	-1.21	-1.91	-1.76	1	3279	45.9192	Primary school	Primary school	Housewife	Business or trade owner	3rd	5	119.229	2.98073	1.49037	22.3555	43.7617	119.229	13.6296	0.089422	0.089422	3.59229	103.905	2.31028
573	203	6.67	7.46	62.9	1.18	-2.67	-0.84	286	9.4	8.41	67.25	0.91	-2.32	-0.63	384	12.62	9.45	70.15	1.32	-2.63	-0.32								1	13192	18.5544	High school	Primary school	Housewife	Manual labour	1st	1	106.864	4.00741	2.67161	18.7013	0	80.1483	16.6976	0.080148	0.080148	0.053432	69.4699	4.3948
575	197	6.48	6.38	66.2	-1.6	-0.12	-1.3	300	9.86	7.64	69.65	-0.64	-0.67	-0.83	412	13.55	8.38	74.2	-0.8	-0.62	-0.85	579	19.04	9.5	78	-0.24	-1.26	-0.78	2			High school	High school	Housewife	Business or trade owner	2nd	2	455.882	8.9915	4.1152	34.4925	86.4534	37.7424	8.56442	0.081298	0.101398	1.43957	41.7473	1.48435
576	197	6.48	8.71	68	1.07	-0.17	0.65																						1	11311	23.8741	Primary school	High school	Housewife	Business or trade owner	2nd	2	95	1.729	3.4542	12.9542	0	0	0	0	0	0	103.635	0
577	201	6.61	5.82	60.85	-0.5	-2.54	-2.12	300	9.86	6.44	64.25	-0.78	-2.86	-2.27	397	13.05	6.92	67.9	-1.23	-2.8	-2.37								2	10885	24.9227	>High school	High school	Business or trade owner	Business or trade owner	1st	1	207.983	6.19432	3.983	40.2533	57.356	267.659	73.1882	0.150439	0.149407	1.48639	133.009	3.9739
581	192	6.31	7.86	65.5	0.95	-0.32	0.48	289	9.5	8.58	70.25	0.48	-0.23	0.22	401	13.18	8.9	73.75	-0.02	-0.63	-0.28								2		21	Primary school	Primary school	Housewife	Manual labour	3rd	5	34.9656	1.31121	0.87414	6.11898	0	26.2242	5.46338	0.026224	0.026224	0.017483	22.7303	1.43796
584	216	7.1	7.67	67.2	-0.18	-0.97	-0.75	307	10.09	8.49	70.65	-0.11	-1.2	-0.72	426	14.01	8.77	73	-0.43	-2.04	-1.28								1	12439	20.7858	High school	Primary school	Housewife	Manual labour	2nd	2	71.2664	2.67249	1.78166	12.4716	0	53.4498	11.1354	0.05345	0.05345	0.035633	46.3285	2.93083
591	202	6.64	8.95	70.15	0.68	0.71	0.84	285	9.37	9.64	74.6	0.28	0.95	0.63	383	12.59	10.81	76.85	1.08	0.17	0.92								1	11634	22.82	Primary school	Primary school	Housewife	Manual labour	2nd	2	168.966	4.03224	7.31816	22.9851	41.8	70.5088	33.066	0.110205	0.165005	0.816003	69.8105	4.19276
592	172	5.65	7.96	65.4	1.12	0.11	0.86	270	8.88	8.83	72.15	0.29	0.91	0.61	361	11.87	9.66	72.5	1.18	-0.52	0.65								2	13062	18.2697	Primary school	Primary school	Housewife	Manual labour	1st	1	208.796	6.56753	4.53169	37.6858	0	149.717	26.6031	0.150671	0.186671	0.981114	113.571	8.35111
596	197	6.48	6.89	65.95	-1.03	-1.12	-1.48	295	9.7	7.69	67.4	-0.22	-2.41	-1.52	393	12.92	7.98	73.1	-1.64	-1.54	-1.92	503	16.54	8.6	74.2	-1.01	-2.51	-1.91	1	13362	18.3162	High school	High school	Housewife	Business or trade owner	1st	1	127.131	4.07315	2.41471	22.8786	49.7867	113.568	17.9278	0.114092	0.111889	1.22781	110.453	3.47341
598	216	7.1	7.43	67.75	-0.38	0.14	-0.27	300	9.86	8.14	69.15	0.21	-0.87	-0.3	419	13.78	8.84	73.3	0.02	-1.05	-0.45								2	13487	17.9165	High school	High school	Housewife	Business or trade owner	1st	1	66.1556	1.9128	1.3442	11.7307	0	46.5207	8.65955	0.06315	0.07125	0.6306	33.2437	2.88293
601	205	6.74	6.67	64.15	-0.35	-1.19	-1.03	345	11.34	7.57	68.5	-0.4	-1.85	-1.24	401	13.18	7.88	71	-0.67	-1.68	-1.29	553	18.18	8.5	76.1	-1.08	-1.64	-1.57	2	7333	34.705	Primary school	Primary school	Housewife	Manual labour	3rd	4	106.266	3.98499	2.65666	18.5966	79.1844	79.6998	16.6041	0.0797	0.0797	0.796998	126.024	2.51851
606	198	6.51	8.51	65	1.95	-0.67	1.06	296	9.73	9.24	67.9	1.91	-1.31	0.76	394	12.95	9.23	73.1	0.54	-0.78	0.06								2	13145	18.8912	High school	High school	Housewife	Unemployed	1st	1	176.526	4.75481	3.56638	31.6788	0	86.467	13.1623	0.128644	0.1323	1.28534	61.329	3.10823
607	187	6.15	7.62	65.5	0.62	-0.2	0.3	285	9.37	8.05	70.35	-0.25	-0.12	-0.27	383	12.59	7.45	73	-1.86	-0.66	-1.64								2	11805	22.5763	Primary school	Primary school	Housewife	Business or trade owner	2nd	2	74.4269	2.38168	1.63751	13.3965	0	53.5892	9.67668	0.053899	0.065572	0.321508	41.1968	2.98441
615	208	6.84	9.53	68.95	1.8	0.02	1.34	299	9.83	9.67	72.6	0.86	-0.2	0.54	418	13.74	9.95	74.5	0.68	-1.32	-0.08	528	17.36	10.2	78.9	-0.06	-1.02	-0.52	1	6181	37.3525	Primary school	Primary school	Housewife	Manual labour	3rd	3	98.998	3.71242	2.47495	17.3246	0	74.2485	15.4684	0.074249	0.074249	0.049499	64.3561	4.07129
617	183	6.02	6.72	64.45	-0.74	-1.49	-1.51	281	9.24	6.82	68.45	-2.11	-1.7	-2.48	372	12.23	7.28	70.2	-1.89	-2.43	-2.6	482	15.85	7.7	73.2	-2.12	-2.65	-2.79	1	12647	19.4059	High school	High school	Housewife	Manual labour	1st	1	95.9581	2.04153	0.909509	19.6923	54.2256	47.4946	6.5257	0.033686	0.062144	0.666017	40.3003	1.87628
618	202	6.64	8.14	66.65	0.74	-0.91	-0.03																						1	12316	21.0048	High school	High school	Housewife	Business or trade owner	1st	1	91.983	2.03385	1.45691	17.7931	1.2	57.8027	15.9934	0.101407	0.151509	0.999973	65.0116	1.69843
619	185	6.08	6.59	64	-0.79	-1.75	-1.71	283	9.3	6.94	67.9	-1.69	-1.98	-2.34	381	12.53	6.92	68.5	-1.94	-3.27	-3.11	491	16.14	7.4	74	-2.87	-2.45	-3.18	1	9877	27.8576	High school	High school	Housewife	Manual labour	2nd	2	119.73	2.65945	1.99531	22.6154	0	79.8211	9.97655	0.081204	0.133407	1.33117	45.6978	4.58225
625	187	6.15	6.75	61.2	0.96	-2.09	-0.7	277	9.11	7.19	64.3	0.42	-2.47	-1.14	390	12.82	7.42	67	-0.16	-3.05	-1.73	500	16.44	8.4	71.1	0.02	-2.83	-1.37	2	7883	33.295	High school	High school	Housewife	Business or trade owner	3rd	3	77.728	2.2393	2.3408	12.25	6.58	32.116	6.67625	0.032046	0.032046	0.021364	28.8523	2.26819
632	187	6.15	11.03	69.35	3.35	0.7	3.01	293	9.63	13.24	75.4	3.75	1.15	3.57	391	12.85	16.14	80.3	5.15	1.47	4.81								1	10108	27.0691	High school	High school	Housewife	Business or trade owner	2nd	2	117.41	3.14739	2.78502	18.9704	23.9668	38.9305	3.83207	0.063994	0.955038	1.56265	48.5616	1.7723
637	189	6.21	6.53	60.25	1.02	-2.55	-1	295	9.7	7.81	66.5	0.56	-1.87	-0.6	393	12.92	8.54	70.3	0.41	-1.83	-0.57								2	12103	21.5962	High school	High school	Housewife	Business or trade owner	1st	1	136.505	2.9673	2.3719	25.5248	0	85.5598	9.224	0.0728	0.1385	1.1934	51.0482	4.36
639	200	6.58	8.37	64.45	1.89	-1.89	0.25	293	9.63	8.96	67.05	1.72	-2.53	-0.11	390	12.82	10	74.35	0.78	-0.97	0.15								1	12066	21.7933	High school	High school	Housewife	Manual labour	1st	1	191.307	4.76277	5.10758	31.1947	23.12	57.5852	41.0749	0.100935	0.069935	0.158224	67.7224	4.37689
641	208	6.84	7.52	68.6	-0.92	-0.15	-0.83	292	9.6	8.38	70.75	-0.3	-0.88	-0.71															1	13494	17.3306	High school	High school	Housewife	Business or trade owner	1st	1	108.475	3.79364	0.837894	3.88231	219.829	5.601	0.462361	0.004412	0.017803	0.052793	42.0473	0.575751
642	208	6.84	7.9	67.85	-0.05	-0.49	-0.39	301	9.9	8.66	71	0.02	-0.94	-0.49	398	13.08	9.32	75.85	-0.45	-0.48	-0.54								1	13407	18.1218	Primary school	Primary school	Housewife	Farmer	1st	1	214.483	7.46411	5.70287	36.3753	137.467	138.362	28.8254	0.138362	0.138362	1.38362	251.51	4.37224
645	197	6.48	7.37	65.6	0.23	-0.38	-0.11	309	10.16	8.53	70.35	0.39	-0.54	0.01	406	13.35	9.27	76.4	-0.16	0.3	0.02	547	17.98	9.6	78.5	-0.23	-0.75	-0.52	2	13080	18.7105	High school	High school	Housewife	Business or trade owner	1st	1	90.3758	3.96911	3.40232	10.1286	262.423	2.86916	0	0.002346	0.016422	0.038337	114.008	1.67056
646	208	6.84	6.49	63.7	-0.48	-1.45	-1.29	301	9.9	7.14	67.7	-0.81	-1.48	-1.4	398	13.08	7.99	72.55	-0.93	-1.05	-1.15	539	17.72	8.7	75.5	-0.68	-1.7	-1.3	2	5713	39.1869	High school	Primary school	Housewife	Manual labour	2nd	2	166.6	5.28252	4.73301	27.2231	0	87.4503	18.2188	0.08745	0.08745	0.0583	130.344	4.79519
648	192	6.31	7.33	66.95	-0.65	-0.54	-0.85	298	9.8	7.69	71.65	-1.66	-0.6	-1.55	396	13.02	8.32	73.6	-1.26	-1.37	-1.56	557	18.31	9.2	78.9	-1.32	-1.35	-1.6	1	10958	24.731	High school	High school	Housewife	Farmer	1st	1	61.972	2.16902	1.39437	12.0845	0	49.5776	8.52115	0.049578	0.049578	0.495776	27.1127	0.650706
649	193	6.35	6.86	64.95	-0.33	-0.58	-0.65	299	9.83	7.8	69	-0.22	-0.91	-0.65	397	13.05	8.1	70.4	-0.2	-1.85	-1.03	558	18.35	9.2	77.5	-0.49	-1.21	-0.93	2	9783	27.948	High school	High school	Housewife	Civil servant	2nd	2	95.4277	4.28302	1.96037	14.6121	0.5	75.8912	4.98699	0.04257	0.056413	0.606868	85.89	1.01517
652	205	6.74	8.66	66.2	1.63	-1.19	0.5																						1	11349	23.6359	Primary school	High school	Housewife	Manual labour	2nd	2	48.1475	0.887826	0.068294	10.9271	56.0013	0	0	0	0	0.136589	1.36589	0.068294
658	194	6.38	7.3	62.75	1.15	-1.57	-0.15	291	9.57	7.72	67.55	0.1	-1.37	-0.67	390	12.82	8.26	71.05	-0.16	-1.51	-0.82	574	18.87	8.4	75.7	-1.13	-1.99	-1.79	2	11323	23.7071	Primary school	Primary school	Housewife	Manual labour	2nd	2	82.0128	1.84632	1.74096	13.8432	23.3797	52.0128	4.8762	0.03901	0.03901	2.08051	78.0731	1.11437
660	187	6.15	8.78	66	1.86	-0.86	0.87	284	9.34	9.44	70.9	1.08	-0.67	0.45	383	12.59	10.42	74.1	1.32	-0.97	0.58								1	9934	27.5099	Primary school	Primary school	Housewife	Business or trade owner	2nd	2	111.477	2.1761	1.0908	7.38259	18.0389	3.25801	0.406976	0.0022	0.0022	0.032998	34.7641	0.057197
663	209	6.87	7.71	66.15	0.53	-0.41	0.12	307	10.09	8.68	67.1	1.49	-1.82	0.17	405	13.32	9.08	71.5	0.76	-1.54	-0.14	526	17.29	9.4	72.4	0.91	-2.64	-0.57	2	12663	20.2108	High school	Primary school	Housewife	Business or trade owner	1st	1	70.8292	2.6561	1.77073	12.3951	0	53.1219	11.0671	0.053122	0.053122	0.035415	46.0443	2.91285
664	206	6.77	7.42	64.25	0.77	-1.17	-0.16	303	9.96	7.85	67.55	0.28	-1.57	-0.62	401	13.18	8.45	75.35	-0.98	-0.03	-0.71	530	17.42	9.6	77.1	0.08	-1.05	-0.42	2	11152	23.8248	High school	High school	Housewife	Manual labour	2nd	2	41.8036	1.56764	0.679308	7.83817	0	52.2545	7.83817	0.052255	0.031353	0.418036	39.1909	0.914454
665	195	6.41	8.53	65.95	1.54	-1.08	0.49	328	10.78	9.96	70.4	1.85	-1.67	0.57	418	13.74	10.36	76.6	0.64	-0.47	0.29								1	9413	28.9199	Primary school	Primary school	Housewife	Business or trade owner	2nd	2	98.952	2.2698	1.9527	17.0193	30.9939	68.952	6.46425	0.051714	0.051714	2.75808	92.8411	1.4773
669	196	6.44	7.11	63.35	0.42	-2.31	-1.18	293	9.63	7.67	67.35	-0.23	-2.4	-1.53	392	12.89	7.93	70.5	-0.91	-2.59	-1.97								1	7521	34.0972	Primary school	Primary school	Housewife	Business or trade owner	3rd	3	101.014	3.15689	2.18126	18.2507	44.5087	72.3206	12.7729	0.072798	0.090797	0.90697	86.5932	2.99558
675	201	6.61	7.44	63.35	0.96	-2.42	-0.84	297	9.76	8.09	67.5	0.36	-2.4	-1.08	389	12.79	8.44	70.35	-0.09	-2.61	-1.38								1	5497	39.6058	High school	High school	Housewife	Business or trade owner	3rd	4	150.622	5.5745	3.70467	26.5077	61.1084	122.39	27.0229	0.11299	0.11349	0.64896	140.218	4.77704
679	204	6.71	6.74	63.4	0.05	-1.49	-0.93	301	9.9	7.5	67.5	-0.2	-1.56	-0.99	399	13.12	8.44	74.25	-0.73	-0.42	-0.7	526	17.29	9.1	78	-0.72	-0.69	-0.84	2	12799	19.8001	High school	High school	Housewife	Business or trade owner	1st	1	109.677	4.1129	2.74193	19.1935	0	82.2579	17.1371	0.082258	0.082258	0.054839	71.2984	4.51048
684	200	6.58	7.54	64.65	0.8	-0.86	0.04	305	10.03	8.25	66.1	1.27	-2.19	-0.23	403	13.25	8.9	70.5	0.81	-1.89	-0.29	522	17.16	9.7	75.5	0.53	-1.51	-0.29	2	11630	22.434	Primary school	Primary school	Housewife	Unemployed	1st	1	94.0392	3.52647	2.35098	16.4569	14.9024	70.5294	14.6936	0.070529	0.070529	0.187014	71.8491	3.51888
691	215	7.07	6.46	64	-1.03	-2.42	-2.29	312	10.26	7.54	69.5	-1.2	-1.79	-1.84	410	13.48	8.46	74	-1.16	-1.41	-1.5	607	19.96	9.6	80	-1.03	-1.47	-1.48	1	9313	29.1554	Primary school	Primary school	Housewife	Manual labour	2nd	2	116.389	2.72408	3.87532	17.0836	0	23.5416	4.9045	0.023542	0.023542	0.015694	113.132	2.58286
693	209	6.87	7.04	64.45	0.13	-1.14	-0.63	307	10.09	7.69	68.35	-0.18	-1.31	-0.83															2	11468	23.4223	High school	Primary school	Housewife	Manual labour	2nd	2	225.269	4.23221	6.00247	35.8281	250.76	96.7648	17.0935	0.237203	0.373473	0.806802	140.864	1.6628
701	194	6.38	6.38	64	-0.79	-1.02	-1.26	291	9.57	6.9	67.7	-1.2	-1.31	-1.61	389	12.79	7.38	72	-1.7	-1.13	-1.76								2	11152	24.115	High school	No schooling	Housewife	Manual labour	1st	1	127.275	2.46268	2.41703	23.3873	38.2	70.9444	15.5012	0.069267	0.073036	1.08911	29.9067	1.10592
705	191	6.28	6.35	60.5	0.42	-3.52	-2.13																						1	7644	33.8918	Primary school	Primary school	Housewife	Farmer	2nd	2	152.002	4.54206	4.48164	24.2819	0	69.0012	14.3752	0.069001	0.069001	0.046001	125.262	3.78357
711	208	6.84	7.64	69.2	-0.51	0.94	0.06																						2	10752	25.3826	High school	Primary school	Housewife	Manual labour	2nd	2	214.221	5.30564	5.24252	36.7984	0	119.221	16.691	0.178832	0.178832	1.49027	275.314	2.86131
714	215	7.07	8.68	65.9	1.86	-0.64	1.02																						2	11908	22.2177	High school	Primary school	Housewife	Farmer	1st	1	165.499	5.43422	4.59188	27.4168	101.036	94.2044	19.6092	0.094124	0.094124	0.941244	151.681	3.58233
720	187	6.15	6.84	65.3	-0.49	-0.29	-0.59	286	9.4	7.38	67.9	-0.5	-1.14	-1	383	12.59	7.8	71.4	-0.89	-1.27	-1.26	550	18.08	8.4	76.2	-1.24	-1.57	-1.66	2	6597	36.6817	>High school	>High school	Regular wage earner	Regular wage earner	3rd	3	104.733	1.98611	1.25532	20.9627	12	125.439	36.8907	0.093624	0.091474	1.03423	48.6592	1.7699
725	208	6.84	6.92	63.4	0.07	-2.55	-1.58	285	9.37	7.25	66.85	-0.74	-2.48	-1.97	383	12.59	7.92	70.5	-0.92	-2.47	-1.92								1	9617	28.3778	High school	Primary school	Housewife	Farmer	2nd	2	80.475	4.27981	2.91305	8.54454	189.871	51.2928	1.9291	0.009595	0.024954	0.18961	101.017	1.17241
738	191	6.28	6.3	61.6	0.04	-2.01	-1.32	305	10.03	6.96	64.55	-0.03	-2.82	-1.65	403	13.25	6.88	66.6	-0.87	-3.37	-2.46								2	9653	28.3997	High school	Primary school	Housewife	Manual labour	2nd	2	57.8988	1.7294	1.2066	10.5336	0	41.0161	7.74215	0.05395	0.06025	0.3358	29.2731	2.45543
754	192	6.31	8.62	69.3	0.79	1.35	1.23	290	9.53	9.33	69.65	1.53	-0.49	0.89	388	12.76	9.94	75	0.91	0.03	0.7	509	16.73	11.1	79.7	1.11	0.11	0.87	2	7412	34.5873	High school	>High school	Housewife	Business or trade owner	2nd	2	153.528	5.0048	2.9072	28.9184	45.92	85.536	17.82	0.085536	0.085536	0.169024	75.2598	4.74622
758	207	6.81	6.24	66.05	-1.81	-0.41	-1.61	305	10.03	7	68.8	-1.38	-1.1	-1.6	403	13.25	7.77	69.4	-0.38	-2.31	-1.42	524	17.23	8.6	76.2	-0.97	-1.29	-1.31	2	9032	30.1492	High school	High school	Housewife	Manual labour	2nd	2	85.264	2.98424	1.91844	16.6265	0	68.2112	11.7238	0.068211	0.068211	0.682112	37.303	0.895272
774	193	6.35	8.45	68	0.71	-0.08	0.43	326	10.72	9.64	72	0.99	-0.94	0.29	416	13.68	9.94	76.6	0.15	-0.44	-0.08								1	5394	39.7536	Primary school	Primary school	Housewife	Unemployed	3rd	3	177.38	6.99521	4.09107	29.6678	0	139.904	25.1399	0.139904	0.139904	1.11902	103.28	3.08759
781	208	6.84	11.49	72.55	2.85	1.68	3.11	306	10.06	12.37	77.9	2.39	1.99	2.77	404	13.28	13.02	79.1	2.72	0.77	2.49	495	16.27	13.9	83.7	2.53	1.24	2.48	1	12898	19.551	High school	High school	Housewife	Business or trade owner	1st	1	256.123	17.0604	8.11544	28.523	317.041	1999.73	2.752	0.248955	1.14497	1.6694	103.284	9.49451
782	208	6.84	9.76	68.15	2.34	-0.35	1.57	306	10.06	10.5	72.5	1.84	-0.37	1.24	404	13.28	11.63	74.1	2.57	-1.28	1.44	495	16.27	11.8	78.1	1.82	-0.92	0.99	1	12542	20.5257	High school	Primary school	Housewife	Regular wage earner	1st	1	125.703	5.18052	3.3507	19.2845	66.0062	31.7693	2.349	0.018209	0.053822	1.50165	5.61527	0.475553
783	187	6.15	8.84	69.5	1	1.56	1.5	278	9.14	9.63	71.65	1.35	0.55	1.24	362	11.9	10.3	73.5	1.62	-0.15	1.15	481	15.81	10.4	74.4	1.52	-1.43	0.5	2	9494	28.6187	High school	High school	Housewife	Manual labour	2nd	3	155.076	4.30059	3.05106	28.5142	0	108.051	17.0051	0.109196	0.152396	1.1296	74.2174	6.09477
784	185	6.08	7.44	65	0.54	-0.38	0.13	277	9.11	8.22	69.3	0.27	-0.4	-0.03	368	12.1	9.37	74.35	0.41	0.09	0.36	459	15.09	10.5	76.8	1.12	-0.29	0.71	2	9927	27.8138	>High school	High school	Civil servant	Business or trade owner	1st	1	89.2096	2.49131	1.51014	18.3724	30.4	42.6822	11.9606	0.052942	0.068142	0.282295	37.9074	2.3767
785	196	6.44	6.85	63.1	0.34	-1.46	-0.7																						2	13268	18.7324	Primary school	High school	Housewife	Manual labour	1st	1	102.156	3.38801	2.14534	18.7194	32.2774	101.08	34.8609	0.08434	0.07644	0.368103	82.7243	3.19014
786	213	7	6.94	65.25	-0.31	-0.88	-0.79	296	9.73	7.31	66.9	-0.29	-1.72	-1.16	375	12.33	7.66	68.1	-0.15	-2.43	-1.35	423	13.91	7.9	72.1	-0.94	-1.55	-1.41	2	9131	30.0917	Primary school	High school	Housewife	Business or trade owner	3rd	3	201.242	4.56604	3.37802	36.5803	77.0912	155.142	14.5351	0.125281	0.131281	6.34166	141.369	3.59177
795	207	6.81	6.8	60.9	1.16	-2.64	-0.89	305	10.03	7.04	64.3	0.19	-2.92	-1.55	403	13.25	7.39	68.8	-0.76	-2.54	-1.85	494	16.24	8	71.5	-0.63	-2.62	-1.74	2	12861	19.7426	Primary school	Primary school	Housewife	Farmer	2nd	2	119.243	2.85273	1.72859	22.0399	49.9104	106.519	9.98359	0.082353	0.084009	4.2983	94.5532	2.3561
798	212	6.97	6.91	68.65	-2.01	-0.21	-1.65	296	9.73	7.45	70.8	-1.79	-0.94	-1.82	423	13.91	8.12	72.9	-1.36	-2.04	-1.95								1	11503	24.0876	>High school	High school	Housewife	Regular wage earner	1st	1	151.457	3.61365	3.64931	26.11	22.06	31.0424	5.82792	0.059462	0.066262	0.657515	101.323	2.07546
799	181	5.95	6.54	64.2	-0.97	-1.56	-1.72	265	8.71	6.9	65.7	-0.92	-2.63	-2.23	378	12.43	7.64	70.15	-1.26	-2.54	-2.21	441	14.5	7.9	72.1	-1.46	-2.59	-2.31	1	8289	32.7201	High school	High school	Housewife	Regular wage earner	2nd	2	166.113	3.89926	2.4552	31.2722	33.788	135.798	17.1517	0.157709	0.177536	4.01785	128.691	3.37941
800	215	7.07	8.11	67.3	0.46	-0.9	-0.23																						1	11687	23.4168	No schooling	High school	Housewife	Business or trade owner	2nd	2
803	197	6.48	6.43	63.35	-0.8	-2.33	-2.1	287	9.44	7.37	70.3	-1.76	-0.99	-1.84	365	12	7.71	71.75	-1.66	-1.68	-2.04	454	14.93	8.5	74.4	-1.21	-1.84	-1.73	1	7673	34.9076	High school	Primary school	Housewife	Manual labour	2nd	2
804	183	6.02	7.15	58.2	3.02	-4.41	-0.95	273	8.98	8.12	67.65	0.35	-1.91	-0.83	351	11.54	8.62	71.45	-0.18	-1.59	-0.92	440	14.47	8.8	75.4	-1.04	-1.26	-1.33	1	11886	23.373	Primary school	High school	Housewife	Manual labour	1st	1
805	207	6.81	7.44	66.3	-0.22	-1.19	-0.92	298	9.8	8	71.25	-1.04	-0.77	-1.19	397	13.05	8.97	73.6	-0.33	-1.39	-0.88	461	15.16	8.9	75.9	-1.03	-1.34	-1.36	1	7831	33.6099	High school	Primary school	Housewife	Manual labour	2nd	2	161.936	5.63402	4.30656	27.4607	52.8908	104.408	21.7518	0.104408	0.104408	0.566466	153.323	4.48823
807	194	6.38	9.28	70.3	1.06	0.97	1.28	284	9.34	9.8	74.1	0.6	0.75	0.8	362	11.9	10.2	76.1	0.57	0.2	0.53	451	14.83	10.8	79.1	0.58	0.06	0.46	1	13363	19.3292	Primary school	Primary school	Housewife	Manual labour	1st	1	114.402	3.77941	2.71397	20.1661	0	77.9261	13.5979	0.063926	0.082826	0.042617	65.489	3.75728
809	189	6.21	6.38	60.2	0.8	-2.58	-1.19	287	9.44	6.99	65.4	-0.28	-2.18	-1.46	357	11.74	7.11	69	-1.27	-1.83	-1.86	446	14.66	7.7	70.3	-0.74	-2.51	-1.78	2	10400	27.4415	High school	Primary school	Housewife	Business or trade owner	1st	1	64.2756	1.58207	1.85536	9.88865	7.52088	7.0693	2.14255	0.007481	0.011081	0.133806	17.014	0.964659
810	196	6.44	5.9	63.65	-1.54	-1.21	-1.94	287	9.44	6.36	67.1	-1.95	-1.49	-2.27	386	12.69	7.1	71.85	-2.11	-1.14	-2.08	450	14.79	7.7	75	-1.98	-0.83	-1.8	2	13759	17.3799	Primary school	Primary school	Housewife	Unemployed	1st	1	122.183	3.05457	1.52728	22.9093	51.8697	122.183	19.0911	0.091637	0.091637	0.916371	124.575	2.53529
811	194	6.38	7.09	66.2	-0.4	-0.06	-0.39	285	9.37	8.04	70.1	-0.2	-0.22	-0.28	384	12.62	8.73	74.4	-0.39	-0.14	-0.33	448	14.73	9.3	76.4	-0.13	-0.29	-0.21	2	13096	19.2006	High school	High school	Housewife	Manual labour	1st	1	57.288	2.1483	1.4322	10.0254	0	42.966	8.95125	0.042966	0.042966	0.028644	37.2415	2.35597
813	196	6.44	8.89	65.5	2.18	-1.31	0.86																						1	3822	45.117	High school	High school	Housewife	Regular wage earner	3rd	5	341.697	5.19189	3.53582	68.7687	119.979	242.462	50.6883	0.197428	0.268419	1.44844	95.656	2.15613
814	188	6.18	7.12	64.6	0.2	-0.62	-0.27	279	9.17	7.46	68.2	-0.48	-0.9	-0.85	378	12.43	7.98	72.5	-0.93	-0.78	-1.03	442	14.53	8.3	74.1	-0.89	-1.06	-1.11	2	9700	28.4819	High school	High school	Housewife	Manual labour	2nd	2	113.308	4.53234	2.54944	18.6959	0	90.6467	15.5799	0.090647	0.090647	0.906467	63.736	1.18974
815	194	6.38	6.83	64.1	-0.39	-1.91	-1.52	284	9.34	7	68.3	-1.72	-1.82	-2.27															1	8401	32.9144	High school	High school	Housewife	Manual labour	2nd	3	132.124	4.3866	2.16243	24.8247	51.6863	119.226	21.9348	0.14391	0.098226	1.01178	136.24	2.14153
816	202	6.64	6.42	62	0.08	-2.06	-1.31	300	9.86	6.82	65.25	-0.5	-2.46	-1.78	398	13.08	7.16	68.1	-0.91	-2.74	-2.08								2	8747	30.9158	High school	High school	Housewife	Business or trade owner	3rd	3	138.4	4.62198	3.15032	24.736	0	76.4493	19.9478	0.101134	0.102934	0.112722	115.358	4.16369
817	198	6.51	8.07	66.3	0.97	-0.1	0.62	296	9.73	8.2	69.4	0.22	-0.7	-0.21	394	12.95	8.94	74.65	-0.18	-0.19	-0.2	487	16.01	9.2	75.2	0.02	-1.22	-0.53	2	5516	39.7618	Primary school	Primary school	Housewife	Regular wage earner	3rd	4	124.494	2.35378	0.411608	27.6672	126.872	10.2765	1.28443	0.010455	0.017175	0.480826	8.97779	0.744663
818	190	6.25	7.23	64.65	0.35	-0.64	-0.17	288	9.47	7.54	68.6	-0.48	-0.89	-0.84	386	12.69	8.27	75.25	-1.2	0.16	-0.79								2	10139	27.1047	High school	High school	Housewife	Manual labour	2nd	2	81.3268	2.86041	1.92994	14.4042	0	51.8781	12.1482	0.060106	0.060706	0.055171	61.331	2.83522
819	177	5.82	5.79	59	0.33	-2.85	-1.83	275	9.04	6.68	63.75	-0.18	-2.66	-1.74	345	11.34	7.12	68.5	-1.1	-1.85	-1.76								2	6875	36.7584	Primary school	Primary school	Housewife	Manual labour	3rd	4	78.5964	2.07887	2.47611	12.0156	25.0344	25.1973	5.24944	0.025197	0.025197	0.251973	88.9333	0.796235
820	177	5.82	7.26	65	-0.01	-1.09	-0.72	275	9.04	8.28	70.25	-0.29	-0.79	-0.67	345	11.34	8.95	71.3	0.32	-1.56	-0.54								1	9409	29.8207	High school	High school	Housewife	Regular wage earner	1st	1	172.382	5.13891	3.58694	31.3708	0	122.063	20.6124	0.123064	0.160864	1.00674	88.7918	6.84182
821	191	6.28	7.3	63.9	0.73	-1	-0.11	289	9.5	7.89	68.75	-0.02	-0.84	-0.47	387	12.72	8.34	70.85	0	-1.54	-0.72	480	15.78	8.7	73.4	-0.18	-1.78	-0.95	2	7887	33.2704	>High school	>High school	Business or trade owner	Business or trade owner	2nd	2	134.013	3.67698	2.21332	27.8112	48	62.2596	17.8158	0.07846	0.10246	0.442306	55.4044	3.4712
822	195	6.41	6.88	64.5	-0.14	-0.82	-0.65	279	9.17	7.86	68.1	0.13	-0.94	-0.42	392	12.89	7.39	72.05	-1.7	-1.15	-1.77	455	14.96	9.3	75.1	0.16	-0.86	-0.25	2	9141	30.3874	High school	High school	Housewife	Manual labour	2nd	2	186.296	5.81686	5.23117	28.5909	0	89.0371	15.3033	0.089037	0.089037	0.890371	144.422	2.30861
823	209	6.87	7.43	62.05	1.61	-2.18	-0.18																						2	12555	20.2382	Primary school	Primary school	Housewife	Farmer	1st	1	222.672	8.35019	3.61841	39.0482	106.548	278.34	41.7509	0.27834	0.167004	2.22672	243.836	4.27634
825	181	5.95	6.91	66.25	-1.12	-0.6	-1.23	279	9.17	7.97	69.05	-0.36	-1.4	-1.06	356	11.7	8.17	72	-1.01	-1.43	-1.45	476	15.65	9.7	77	-0.24	-1.1	-0.67	1	10661	25.4237	High school	High school	Housewife	Business or trade owner	2nd	2	101.331	2.53327	1.58329	19.6328	0	40.5323	5.06654	0.037999	0.037999	0.506654	42.5589	1.01331
827	209	6.87	7.4	65.85	0.19	-0.54	-0.22	306	10.06	7.99	68	0.34	-1.44	-0.5	385	12.66	8.6	72.5	-0.09	-0.88	-0.46								2	11610	23.2526	High school	High school	Housewife	Manual labour	1st	1	69.12	2.592	1.728	12.096	0	51.84	10.8	0.05184	0.05184	0.03456	44.9332	2.84256
828	205	6.74	7.27	65.35	-0.13	-1.58	-1.1	282	9.27	7.51	67.7	-0.62	-2.05	-1.62	367	12.07	8.13	71.4	-0.88	-1.86	-1.57								1	8860	30.8337	Primary school	Primary school	Business or trade owner	Unemployed	2nd	2	128.346	4.81296	3.20864	22.4605	0	96.2592	20.054	0.096259	0.096259	0.064173	83.4343	5.27821
829	191	6.28	7.81	63.95	1.28	-1.91	-0.26	268	8.81	8.87	72.1	-0.03	0.18	0.02	353	11.61	9.82	72.35	1.11	-1.24	0.25	402	13.22	9.9	75.6	0.34	-0.64	-0.02	1			Primary school	Primary school	Housewife	Business or trade owner	1st	1	126.094	3.09479	2.25531	43.5752	67.5365	119.213	18.1968	0.093089	0.102089	0.2295	141.855	2.95439
830	196	6.44	9.47	65.75	2.78	-0.3	1.94	273	8.98	10.17	72.1	1.81	0.83	1.72	358	11.77	10.5	75.1	1.47	0.54	1.33	407	13.38	10.6	75.8	1.42	0.05	1.09	2			High school	High school	Housewife	Business or trade owner	1st	1	111.922	3.25033	2.28189	19.8213	0	78.7812	12.9718	0.079497	0.106497	1.06347	57.8487	4.54106
831	206	6.77	8.57	64.05	2.34	-1.25	1.02	304	9.99	9.58	68.4	2.14	-1.24	0.99	381	12.53	9.8	72	1.45	-1.01	0.63	501	16.47	10.2	73.9	1.42	-1.84	0.23	2	8083	32.8049	Primary school	Primary school	Housewife	Business or trade owner	2nd	2	66.7104	2.45576	1.58916	11.13	27.3529	49.0425	9.40713	0.051155	0.042154	0.307351	61.5231	2.16781
833	192	6.31	7.99	65.55	0.93	-1.19	-0.07	284	9.34	8.29	70.2	-0.26	-0.98	-0.74	375	12.33	8.59	73.4	-0.8	-1.14	-1.13	467	15.35	9.1	76.9	-1	-1.03	-1.19	1	7230	35.1978	Primary school	Primary school	Housewife	Business or trade owner	2nd	2	139.077	6.5513	3.91407	21.7147	197.98	94.3428	19.2617	0.094356	0.107656	0.076837	119.601	5.57698
834	197	6.48	7.44	64.1	0.86	-1.04	-0.03	315	10.36	8.36	70.2	0.21	-0.7	-0.2	365	12	8.72	71.9	0.22	-0.82	-0.21								2	6800	36.7967	Primary school	Primary school	Housewife	Manual labour	2nd	2	372.095	8.47734	7.82991	66.1673	370.143	67.5358	40.0627	0.166326	0.514726	0.874048	131.503	2.41518
843	207	6.81	7.06	63.65	0.5	-1.45	-0.52	297	9.76	8.37	68.95	0.57	-0.9	-0.05	376	12.36	8.74	69.95	0.76	-1.73	-0.26	422	13.87	9	73.2	0.24	-1.13	-0.32	2	5597	39.8248	Primary school	Primary school	Housewife	Manual labour	3rd	5	134.78	4.04439	2.81893	24.5037	0	95.5807	16.2423	0.096344	0.125144	0.768763	69.8877	5.35432
844	184	6.05	8.53	63.9	2.34	-0.84	1.25	282	9.27	9.52	68.1	2.16	-0.99	1.12	380	12.49	10.23	73.3	1.59	-0.5	0.98	469	15.42	11.3	74.9	2.27	-1.11	1.23	2	8881	30.6393	High school	High school	Housewife	Manual labour	2nd	2	109.3	2.99749	1.80396	22.6874	88.1492	50.7378	14.5271	0.063968	0.083568	0.820978	80.3539	1.68426
846	216	7.1	7.25	63.9	0.65	-1.52	-0.47																						2	10573	25.9877	Primary school	Primary school	Housewife	Farmer	1st	1	182.881	6.85805	4.57203	32.0042	0	137.161	28.5752	0.137161	0.137161	0.091441	118.886	7.52099
851	208	6.84	8.36	67.1	1.1	0.03	0.79	298	9.8	8.92	72.05	0.43	0.34	0.46	377	12.39	9.18	74.1	0.24	-0.15	0.13								2	6847	36.4025	High school	Primary school	Housewife	Manual labour	3rd	3	57.6524	2.16196	1.44131	10.0892	20.8621	43.2393	9.00819	0.043239	0.043239	0.224807	52.4807	1.8831
853	204	6.71	7.53	66.55	-0.16	-1	-0.77	294	9.67	8.68	71	0.04	-0.81	-0.41	373	12.26	9.09	74.25	-0.34	-0.75	-0.6								1	11231	24.3997	>High school	>High school	Housewife	Regular wage earner	1st	1	136.17	5.10638	3.40425	23.8298	0	102.128	21.2766	0.102127	0.102127	0.068085	88.5207	5.59999
855	191	6.28	7.67	66.7	0	-0.63	-0.43	281	9.24	8.59	71.1	-0.11	-0.52	-0.39	360	11.84	9.24	74.6	-0.24	-0.4	-0.36								1	12582	20.7009	>High school	>High school	Housewife	Business or trade owner	1st	1	137.704	5.30389	3.30261	23.5382	0	106.078	20.4663	0.106078	0.106078	0.488831	84.614	3.94816
859	208	6.84	7.2	64.85	0.23	-0.95	-0.43																						2	13263	18.7789	Primary school	High school	Housewife	Farmer	1st	1	188.171	6.47741	5.04507	31.7707	5.64	118.688	24.7142	0.118628	0.118628	0.079085	103.745	6.94277
870	192	6.31	6.69	64	-0.26	-0.97	-0.84	290	9.53	7.38	67	-0.22	-1.58	-1.03	354	11.64	7.74	70.15	-0.64	-1.33	-1.12	400	13.15	7.8	70.3	-0.59	-1.93	-1.37	2	7340	35.0582	High school	Primary school	Housewife	Manual labour	3rd	3	186.779	4.09848	7.57552	25.3204	70.8851	50.8352	16.5495	0.08638	0.09258	1.1118	100.889	2.81489
874	215	7.07	7.18	61.65	1.42	-2.47	-0.54	298	9.8	7.98	65.75	1.03	-2.22	-0.45	377	12.39	8.32	68.65	0.59	-2.25	-0.68	425	13.97	8.9	72.6	0.27	-1.39	-0.43	2	12866	19.9288	High school	Primary school	Housewife	Business or trade owner	1st	1	155.505	3.71161	3.91399	25.2775	26.1113	79.5057	13.3602	0.064129	0.064129	0.473303	154.675	2.26319
875	197	6.48	7.79	69.9	-0.93	0.71	-0.37	280	9.21	7.63	74.35	-2.57	0.94	-1.46	359	11.8	8.19	77.4	-2.45	0.8	-1.45								1	8379	32.2136	Primary school	High school	Housewife	Manual labour	3rd	3	126.785	3.34103	2.18475	24.4815	25.6	70.9049	14.8328	0.080069	0.112667	1.11597	55.1297	4.11807
876	194	6.38	7.68	62.35	1.76	-2.73	-0.46	277	9.11	8.42	68.3	0.56	-1.69	-0.54	356	11.7	8.6	71	-0.07	-1.86	-0.98								1	13042	19.447	Primary school	High school	Housewife	Business or trade owner	1st	1	102.998	3.57291	1.97536	18.545	49.5118	109.997	16.4995	0.109997	0.065998	0.879976	116.718	2.02174
877	204	6.71	10.1	69.7	2.23	0.45	1.94	287	9.44	10.89	74.5	1.73	0.87	1.75	366	12.03	11.77	76.5	2.13	0.3	1.83								1	4603	42.5517	Primary school	Primary school	Housewife	Business or trade owner	3rd	5	267.167	4.274	14.7403	51.5408	19.38	6.1504	3.42	0.09305	0.09158	2.0261	89.325	1.0926
878	211	6.94	7.61	64.4	0.99	-1.2	-0.01	288	9.47	8.35	68	0.82	-1.13	0	373	12.26	8.91	71.35	0.6	-1.15	-0.09	422	13.87	9.1	74.6	0.03	-0.61	-0.23	2	12254	21.5414	High school	Primary school	Housewife	Farmer	1st	1	220.829	12.9063	1.82175	37.1253	915.619	54.6671	9.7609	0.204116	0.156458	1.56288	150.695	4.64245
880	211	6.94	7.32	68.15	-1.1	-0.42	-1.12	309	10.16	8.26	70.7	-0.47	-1.21	-0.99	373	12.26	8.89	73.1	-0.29	-1.24	-0.8	419	13.78	9.3	73.6	0.11	-1.7	-0.7	1	11028	24.961	High school	Primary school	Housewife	Business or trade owner	2nd	2	146.346	4.32998	4.34025	23.2922	11.28	64.8795	13.4916	0.06476	0.06476	0.043173	57.9758	4.42698
900	215	7.07	8.02	66.6	0.58	-1.22	-0.33	305	10.03	8.69	70.9	0.09	-1.05	-0.49	384	12.62	9.34	73	0.33	-1.44	-0.43	402	13.22	9.8	74.2	0.58	-1.21	-0.11	1	10045	27.6468	Primary school	Primary school	Housewife	Manual labour	2nd	2	238.644	5.62609	4.17604	42.1887	84.7953	188.644	17.6853	0.141483	0.141483	7.54574	219.009	4.04169
901	201	6.61	8.29	67.35	0.71	-0.57	0.15	285	9.37	8.76	75.1	-1.02	1.17	-0.25															1	8980	30.4668	Primary school	Primary school	Housewife	Manual labour	2nd	2	170.552	4.66409	4.66526	27.8156	16.66	65.0683	29.9629	0.089502	0.072002	0.111001	67.0095	4.53435
[truncated: 138 more columns]
